# Supplementary material for: A Randomized Clinical Trial Investigating an Integrated Nursing Educational Program to Mitigate Chemotherapy-Induced Nausea and Vomiting in Cancer Patients: The NIV-EC Trial
Source: Cancers (Basel). 2023 Oct 27;15(21):5174. doi: 10.3390/cancers15215174 (PMC10649710; doi:10.3390/cancers15215174)
Supplement: Supplementary file 1 [file cancers-15-05174-s001.zip]

Archive with 1 entries (1 files):
- cancers-2596226-supplementary.pdf
